# Supplementary material for: Distinguishing Lytic and Temperate Infection Dynamics in the Environment
Source: Viruses. 2025 Apr 1;17(4):513. doi: 10.3390/v17040513 (PMC12031542; doi:10.3390/v17040513)
Supplement: Supplementary file 1 [file viruses-17-00513-s001.zip]

Archive with 1 entries (1 files):
- viruses-3469399-supplementary.pdf
